# Supplementary material for: Development of Plant-Based Multivalent Vaccine Candidates for SARS-CoV-2 and Influenza Virus Using Inactivated Lactococcus
Source: Vaccines (Basel). 2025 Feb 27;13(3):254. doi: 10.3390/vaccines13030254 (PMC11945824; doi:10.3390/vaccines13030254)
Supplement: Supplementary file 1 [file vaccines-13-00254-s001.zip]

Archive with 1 entries (1 files):
- vaccines-3415454-supplementary.pdf
